# Supplementary material for: Effect of Acid Hydrolysis Conditions on the Extraction of Cellulose Nanocrystals
Source: Polymers (Basel). 2025 May 12;17(10):1313. doi: 10.3390/polym17101313 (PMC12115138; doi:10.3390/polym17101313)
Supplement: Supplementary file 1 [file polymers-17-01313-s001.zip]

Archive with 1 entries (1 files):
- polymers-3635182-supplementary.pdf
